# Supplementary material for: A Hypovirulence-Associated Partitivirus and Re-Examination of Horizontal Gene Transfer Between Partitiviruses and Cellular Organisms
Source: Int J Mol Sci. 2025 Apr 18;26(8):3853. doi: 10.3390/ijms26083853 (PMC12027680; doi:10.3390/ijms26083853)
Supplement: Supplementary file 1 [file ijms-26-03853-s001.zip]

Archive with 7 entries (7 files):
- Figure S1.tif
- Figure S2.tif
- Figure S3.tif
- Table S1-20241006.pdf
- Table S2-20241006.pdf
- Table S3-20241006.pdf
- Table S4-20241006.pdf
